# Supplementary material for: Hydrotalcite-Embedded Magnetite Nanoparticles for Hyperthermia-Triggered Chemotherapy
Source: Nanomaterials (Basel). 2021 Jul 9;11(7):1796. doi: 10.3390/nano11071796 (PMC8308439; doi:10.3390/nano11071796)
Supplement: Supplementary file 1 [file nanomaterials-11-01796-s001.zip]

Archive with 1 entries (1 files):
- nanomaterials-1271827-supplementary.pdf
